# Supplementary material for: Exploring the causality between ankylosing spondylitis and atrial fibrillation: A two-sample Mendelian randomization study
Source: Front Genet. 2022 Nov 16;13:951893. doi: 10.3389/fgene.2022.951893 (PMC9708899; doi:10.3389/fgene.2022.951893)
Supplement: Supplementary file 1 [file Table1.XLSX]

## Sheet: S Table 1
Supplementary Table 1. The pleiotropic SNPs identified by PhenoScanner.
SNP	Trait	PMID	Beta	P	N
rs11065898	Diastolic blood pressure	UKBB	0.02699	8.87e-20	317756
rs11065898	Systolic blood pressure	UKBB	0.02131	6.42e-13	317754
rs11065898	Vascular or heart problems diagnosed by doctor: high blood pressure	UKBB	0.008464	8.01e-11	336683
rs11065898	Self-reported hypertension	UKBB	0.007771	1.44e-09	337159
rs11065898	Coronary artery disease	29212778	0.0356	3.03e-09	547261
rs11065898	Diastolic blood pressure	21909115	NA	2.54e-08	69395
rs11065898	Diastolic blood pressure	21909115	NA	2.54e-08	69395
rs11065898	Low density lipoprotein	24097068	-0.0252	5.61e-08	167577
rs11065898	Total cholesterol	24097068	-0.023	1.81e-07	181797
rs11065898	Coronary artery disease	28714975	0.04676	1.47e-06	148715
rs11065898	Low density lipoprotein	20686565	-0.0308	1.82e-06	95454
rs11065898	LDL cholesterol	20686565	NA	1.82e-06	100184
rs11065898	Coronary artery disease	28530674	0.042	4.61e-06	220448
rs11065898	Systolic blood pressure	21909115	NA	5.53e-06	69395
rs11065898	Systolic blood pressure	21909115	NA	5.53e-06	69395
rs11065898	Myocardial infarction	26343387	0.05519	6.1e-06	167181
rs11065898	Coronary artery disease	29212778	0.03746	7.3e-06	296525
rs1128905	Fasting glucose	22885924	-0.015	5.81e-09	133010
rs1801274	Total cholesterol	23063622	NA	3.67e-08	66240
rs2596501	Type 1 diabetes	17632545	NA	6.66e-15	3105
rs2596501	Weight	UKBB	-0.01461	6.61e-12	336227
rs2596501	Total cholesterol	24097068	0.0233	7.53e-10	183502
rs2596501	Diastolic blood pressure	UKBB	0.01349	4.61e-08	317756
rs2596501	Weight	23754948	-0.02457	6.99e-08	125860
rs2596501	Systolic blood pressure	UKBB	0.01178	1.8e-06	317754
rs2596501	Insulin-dependent diabetes mellitus	UKBB	-0.0003914	7.33e-06	337199
rs4129267	Soluble IL6R sIL6R	18464913	NA	2.49e-76	1200
rs4129267	Receptors interleukin 6	18464913	NA	2e-57	-
rs4129267	C reactive protein levels	21300955	0.079	2e-48	-
rs4129267	C reactive protein	21300955	NA	2e-48	-
rs4129267	C reactive protein	21300955	NA	2.1e-48	66185
rs4129267	Interleukin 6 IL 6 levels	23505291	NA	1.63e-21	8356
rs4129267	Coronary artery disease	29212778	0.0397	2.06e-14	547261
rs4129267	C reactive protein	23505291	NA	8.8e-12	8356
rs4129267	Coronary artery disease	28530674	0.0506	1.26e-11	240783
rs4129267	Coronary artery disease	28530674	0.0504	2.01e-10	214939
rs4129267	C-reactive protein	28887542	0.1	2.28e-10	9961
rs4129267	Coronary artery disease	23202125	0.05046	1.66e-08	194427
rs4129267	Coronary artery disease	23202125	NA	1.66e-08	194427
rs4129267	Plasma C reactive protein female	18439548	NA	1.97e-08	6345
rs4129267	Interleukin 6 IL 6 levels	22291609	NA	2.36e-08	4694
rs4129267	Coronary artery disease	26343387	0.04926	2.21e-07	184305
rs4129267	Coronary artery disease	28714975	0.0382	4.68e-06	148715
rs7191548	Whole body fat mass	UKBB	-0.03021	2.63e-34	330762
rs7191548	Weight	UKBB	-0.02607	5.5e-32	336227
rs7191548	Body fat percentage	UKBB	-0.02252	4.79e-31	331117
rs7191548	Body mass index	UKBB	-0.02607	2.49e-25	336107
rs7191548	Alcohol intake frequency	UKBB	-0.03354	1.49e-19	336965
rs9901869	Low density lipoprotein	20686565	0.0256	3.14e-07	95454
rs9901869	LDL cholesterol	20686565	NA	3.14e-07	100184
rs9901869	Total cholesterol	20686565	0.0233	2.35e-06	100184
rs9901869	Total cholesterol	20686565	NA	2.35e-06	100184
rs9901869	Low density lipoprotein	24097068	0.0252	3.2e-06	88433
